# Supplementary material for: Design, Synthesis, and Antipoliferative Activities of Novel Substituted Imidazole-Thione Linked Benzotriazole Derivatives
Source: Molecules. 2021 Oct 2;26(19):5983. doi: 10.3390/molecules26195983 (PMC8512560; doi:10.3390/molecules26195983)
Supplement: Supplementary file 1 [file molecules-26-05983-s001.zip]

Archive with 1 entries (1 files):
- molecules-1376492-supplementary.pdf
